# Supplementary material for: Salt Stress Responses of Different Rice Varieties at Panicle Initiation: Agronomic Traits, Photosynthesis, and Antioxidants
Source: Plants (Basel). 2025 Jul 24;14(15):2278. doi: 10.3390/plants14152278 (PMC12348872; doi:10.3390/plants14152278)
Supplement: Supplementary file 1 [file plants-14-02278-s001.zip]

Archive with 1 entries (1 files):
- plants-3771624-supplementary.pdf
